# Supplementary material for: A CsoR family transcriptional regulator, TTHA1953, controls the sulfur oxidation pathway in Thermus thermophilus HB8
Source: J Biol Chem. 2023 Apr 26;299(6):104759. doi: 10.1016/j.jbc.2023.104759 (PMC10318464; doi:10.1016/j.jbc.2023.104759)
Supplement: File S1 [file mmc1.xlsx]

## Sheet: Sheet1
	Primers for PCR/qPCR			Primers for in vitro transcription (IVT) and TTHA1953 disruption			Oligos
	Name	Sequence		Name	Sequence		Figure Used	Name	Sequence
	ST2L	CTAGGAATTCGTGCAGAGGTGA		ST2L	CTAGGAATTCGTGCAGAGGTGA		Figure 1	ST2R24	CTAGGAATTCGTGCAGAGGTGAATNNNNNNNNNNNNNNNNNNNNNNNNTTACCATCCCTCCAGAAGCTTGGAC
	ST2R	GTCCAAGCTTCTGGAGGGATG		ST2R	GTCCAAGCTTCTGGAGGGATG		Figures 1, 2, 3, S2, S4 and S10	Control	CCTCTCTATGGGCAGTCGGTGATCTAGGAATTCGTGCAGAGGTGACGTCATAGAATTCGCATCCCTCCAGAAGCTTGGAC
	ControlL	CCTCTCTATGGGCAGTCGGTGAT		ControlL	CCTCTCTATGGGCAGTCGGTGAT		Figures 1, 2, S2, S3, S4 and S10; Table 1	ST2_1953_wt	GGAATTCGTGCAGAGGTGA TACTATACCTTGGTATGGTA CATCCCTCCAGAAGCTTGG
	qPCR_1729_F	TGGTGGCGGAAAGGAAGCGG		IVT_1422/3_Left	GACCATCACCATCCGCCCGTG		Table 1	ST2_1953_mt1	GGAATTCGTGCAGAGGTGA TACTATACCTTGGTATGGTC CATCCCTCCAGAAGCTTGG
	qPCR_1729_R	AGAAAGGGTTGGGCTCGAGGG		IVT_1422/3_Right	CGAAGGAGGACATGACGCCGT			ST2_1953_mt2	GGAATTCGTGCAGAGGTGA TACTATACCTTGGTATGGGA CATCCCTCCAGAAGCTTGG
	qPCR_1730_F	ACATGCTCCTCTTCCTGGCCC		IVT_23S_Left	CAGCTTAAGCACCCCTTTGCCAGCGAAAAG			ST2_1953_mt3	GGAATTCGTGCAGAGGTGA TACTATACCTTGGTATGTTA CATCCCTCCAGAAGCTTGG
	qPCR_1730_R	TCTCCTCGGCCAGCTCTCCTT		IVT_23S_Right	ATTCACCGGTGCTGAGATGTTTCAGTTCCCCAGG			ST2_1953_mt4	GGAATTCGTGCAGAGGTGA TACTATACCTTGGTCTGGTA CATCCCTCCAGAAGCTTGG
	qPCR_1422_F	ACACTCCTCCTCTCGGCCCTC		IVT_1411_Left	GTCTCCGCCAACTACTCCTG			ST2_1953_mt5	GGAATTCGTGCAGAGGTGA TACTATACCTTGGGATGGTA CATCCCTCCAGAAGCTTGG
	qPCR_1422_R	GACCATCACCATCCGCCCGTG		IVT_1411_Right	GAGTGATGACCCCTTCCAGC			ST2_1953_mt6	GGAATTCGTGCAGAGGTGA TACTATACCTTGTTATGGTA CATCCCTCCAGAAGCTTGG
	qPCR_1423_F	CCACCAGCAAAACGGCCAAGG		1953_UpF_HindIII	AGTCCTTAAGAAGCTTGGCGGGCCTTCCTCGAG			ST2_1953_mt7	GGAATTCGTGCAGAGGTGA TACTATACCTCTGGTATGGTA CATCCCTCCAGAAGCTTGG
	qPCR_1423_R	CCCTGGAGGCCGTAGAGAAGGA		1953_UpR_KpnI	ATTGGTACCGGTCGGTGGTCCGCGTCAT			ST2_1953_mt8	GGAATTCGTGCAGAGGTGA TACTATACCTGGTATGGTA CATCCCTCCAGAAGCTTGG
	qPCR_1326_F	AGTGCCAAACCTGCCACGACA		1953_DownF_PstI	AGTCCTTAAGCTGCAGAGGAGATCGCCACCATGCTGA			ST2_1953_mt9	GGAATTCGTGCAGAGGTGA GCTTATACCTTGTGCTGGTA CATCCCTCCAGAAGCTTGG
	qPCR_1326_R	CCCGCATGACCATCTCGCTCA		1953_DownR_AatII	AGTCCTTAAGGACGTCGCTATTCCTCCCGGTCCGCC			ST2_1953_mt10	GGAATTCGTGCAGAGGTGA GCTTAGCTCTTGGTATGGTA CATCCCTCCAGAAGCTTGG
	qPCR_1411_F	GTGGTGCGCTACATCTCCC		ProKan_F_KpnI	ATTGGTACCCGTTGACGGCGGATAT		Figure 3A	ST2_1729/30	GGAATTCGTGCAGAGGTGA AACAATACCGGGCTAGGGTA CATCCCTCCAGAAGCTTGG
	qPCR_1411_R	GAGTGATGACCCCTTCCAGC		ProKan_R_PstI	AGTCCTTAAGCTGCAGCGTAACCAACATGATTAAC			ST2_1422/3	GGAATTCGTGCAGAGGTGA TACGGTACACCGCCAGGGTA CATCCCTCCAGAAGCTTGG
	qPCR_1953_F	GGACAAGAGACCGTGGACAA						ST2_1326	GGAATTCGTGCAGAGGTGA CCCTATACCCAGCTAGGGTA CATCCCTCCAGAAGCTTGG
	qPCR_1953_R	CTTCTTGGTGGCGGTCATCT						ST2_1198	GGAATTCGTGCAGAGGTGA ACCCCTACTTTAGCAAGGTA CATCCCTCCAGAAGCTTGG
	qPCR_1421_F	CGCACATCTTGGCCTTCATG						ST2_B128	GGAATTCGTGCAGAGGTGA AACGAAACAAAAGGGAGGTA CATCCCTCCAGAAGCTTGG
	qPCR_1421_R	CCAGAAGAAGCTTCCCGTCC					Figure 3C	ST2_1729/30_2	GGAATTCGTGCAGAGGTGA AACAATACCGGGCTAGGGTAT CATCCCTCCAGAAGCTTGG
	qPCR_1420_F	CCCGCCAAGTACATCAACCT						ST2_0653/4	GGAATTCGTGCAGAGGTGA GAGTATACCCCAGGATAGTTT CATCCCTCCAGAAGCTTGG
	qPCR_1420_R	AGCTTGATGGTGAAGGTCCC						ST2_1422/3_2	GGAATTCGTGCAGAGGTGA TACGGTACACCGCCAGGGTAC CATCCCTCCAGAAGCTTGG
	qPCR_1419_F	CGCTACTTCCTGGACACGAA						ST2_0615	GGAATTCGTGCAGAGGTGA GACCATACCAATCCTTAGTTT CATCCCTCCAGAAGCTTGG
	qPCR_1419_R	TGGACTTGCTGGCGATGTAG						ST2_1198_2	GGAATTCGTGCAGAGGTGA ACCCCTACTTTAGCAAGGTAA CATCCCTCCAGAAGCTTGG
	qPCR_1418_F	CGTCCTGATCAAGTACCCCG						ST2_1584	GGAATTCGTGCAGAGGTGA TGACATACTCTTGTATCTTAT CATCCCTCCAGAAGCTTGG
	qPCR_1418_R	AGTGGCAGGAGAAGCAGTTG						ST2_B128_2	GGAATTCGTGCAGAGGTGA AACGAAACAAAAGGGAGGTAA CATCCCTCCAGAAGCTTGG
	qPCR_1417_F	CTCCTCTACAAGCGGGACAC						ST2_0139/40	GGAATTCGTGCAGAGGTGA CATCATACTCAAGTTGAGCAT CATCCCTCCAGAAGCTTGG
	qPCR_1417_R	TCGGGGTAAATGGCCTTCAC						ST2_B204	GGAATTCGTGCAGAGGTGA TAGTATACCAAAAAGTCGTGT CATCCCTCCAGAAGCTTGG
	qPCR_1416_F	GATGCTCTCCCAGGACAAGG						ST2_1411	GGAATTCGTGCAGAGGTGA CCATATACCCTCCTAACGTAT CATCCCTCCAGAAGCTTGG
	qPCR_1416_R	GTTCTTCCAGTCGCCCATGA
	qPCR_1415_F	CATCACCACCTTCATCGCCT
	qPCR_1415_R	GTACATGGCGATCTCCTGGG
	qPCR_1414_F	CGTTTACTGCAACTCGGGGA
	qPCR_1414_R	GCGATGTTCTTGGCGTTCTT
	qPCR_1413_F	CCGTGAGCAAGAACCCCAT
	qPCR_1413_R	CCCCGAGCATCCCGAAAAG
	qPCR_1412_F	GCAAGGTCAAGCAGCAGAAC
	qPCR_1412_R	GTCAAAGACGAGCCACTCCA
	qPCR_1410_F	TCTTTGACTACATCCGCCGG
	qPCR_1410_R	GAGGGTCTTCTGGTTCACGG
	qPCR_1409_F	TTCCTCCTGGCCTACATCCT
	qPCR_1409_R	CTAAGCCACCCCTTGATCCG
	qPCR_0185_F	GGCTGGAGTCTTTGGAATACGTCC
	qPCR_0185_R	GGTGGAGAGGCGGTTTGC
	PCR_16S_F	GTGGGAGAGGGTGGTGGAA
	PCR_16S_R	CATCGTTTAGGGCGTGGACT
